# Supplementary material for: Molecular Screening of Microorganisms Associated with Discolored Wood in Dead European Beech Trees Suffered from Extreme Drought Event Using Next Generation Sequencing
Source: Plants (Basel). 2021 Oct 2;10(10):2092. doi: 10.3390/plants10102092 (PMC8537330; doi:10.3390/plants10102092)
Supplement: Supplementary file 1 [file plants-10-02092-s001.zip]

Archive with 3 entries (2 files):
- plants-1335629-supplementary/
- plants-1335629-supplementary/Supplementary Information_rev.pdf
- plants-1335629-supplementary/TableS1_S2_S3.xlsx
